# Supplementary material for: Comparison of Efficacy and Safety of Magnetic Seizure Therapy and Electroconvulsive Therapy for Depression: A Systematic Review
Source: J Pers Med. 2023 Feb 28;13(3):449. doi: 10.3390/jpm13030449 (PMC10057006; doi:10.3390/jpm13030449)
Supplement: Supplementary file 1 [file jpm-13-00449-s001.zip]

Archive with 1 entries (1 files):
- jpm-2216356-supplementary.pdf
